# Supplementary material for: Connecting biospecimens and data: a scoping review-informed conceptual framework for digital infrastructure in biobanking and genomic research in low- and middle-income countries
Source: Front Public Health. 2026 May 22;14:1835421. doi: 10.3389/fpubh.2026.1835421 (PMC13236664; doi:10.3389/fpubh.2026.1835421)
Supplement: Supplementary file 1 [file Supplementary_file_1.XLSX]

## Sheet: S1_Overview
SUPPLEMENTARY FILE S1 — COMPLETE SEARCH STRINGS
Connecting Biospecimens and Data: A Scoping Review-Informed Conceptual Framework for Digital Infrastructure in Biobanking and Genomic Research in LMICs
Michalska-Falkowska A, Sargsyan K | Frontiers in Public Health Sciences | Conceptual Analysis
Sheet	Database	Records Retrieved	Search Date	Notes
S1_PubMed	PubMed / MEDLINE	620	January 2026	MeSH terms + free-text; Entrez query builder. Includes all English-language biobanking, genomics, digital health, data governance records for LMICs.
S1_Scopus	Scopus	730	January 2026	Title-abstract-keyword search. Broadest interdisciplinary coverage; includes engineering, informatics, and social science journals.
S1_WoS	Web of Science (Core Coll.)	480	January 2026	Topic field search (TS=). Strong bioethics, health policy, and science & technology studies coverage.
S1_Embase	Embase	340	January 2026	Emtree terms + free-text. Captures pharmacogenomics and clinical biobank literature.
S1_GIM	Global Index Medicus (GIM)	220	January 2026	Aggregates LILACS, IMEMR, IMSEAR, and AIM. Essential for LMIC-generated evidence not in major databases.
SEARCH STRUCTURE — BLOCK A AND BLOCK B AND BLOCK C
Block	Concept	Core Terms (illustrative — full strings on each database sheet)
Block A	Biobanking	"Biological Specimen Banks"[MeSH]; "Tissue Banks"[MeSH]; "Biobanks"[MeSH]; biobank* OR "biological repository" OR "biospecimen bank" OR "biorepository" OR "sample collection"
Block B	LMICs	"Developing Countries"[MeSH]; "Africa South of the Sahara"[MeSH]; "Asia"[MeSH]; "Latin America"[MeSH]; "low- and middle-income countr*" OR LMIC* OR "developing countr*" OR "resource-limited" OR "sub-Saharan Africa" OR "Southeast Asia" OR "Latin America"
Block C	Digital / Data Infrastructure	"Health Information Systems"[MeSH]; "Medical Informatics"[MeSH]; "Data Management"[MeSH]; "Genomics"[MeSH]; "digital infrastructure" OR "data governance" OR "interoperability" OR "health informatics" OR LIMS OR BIMS OR "data stewardship" OR "genomic data" OR "data sovereignty" OR bioinformatics OR "precision medicine"

## Sheet: S1_PubMed
SUPPLEMENTARY FILE S1 — SEARCH STRING: PUBMED / MEDLINE
Database	PubMed / MEDLINE
Search interface	NCBI Entrez (https://pubmed.ncbi.nlm.nih.gov/)
Date of search	17 January 2026
Records retrieved	620
Notes	Details
Filters applied	English language; Publication date: 2010/01/01–2026/01/31
Deduplication	Managed in Rayyan (Ouzzani et al., 2016)
Field codes	MeSH = Medical Subject Headings; [MeSH:noexp] = no MeSH explosion; [tiab] = title/abstract; [tw] = text word
Strategy note	MeSH and free-text blocks combined with Boolean AND across three conceptual domains (A, B, C). MeSH terms used with explosion unless [MeSH:NoExp] specified to maintain specificity.
COMPLETE SEARCH STRING
( ("Biological Specimen Banks"[MeSH] OR "Tissue Banks"[MeSH] OR "Biobanks"[MeSH] OR biobank*[tiab] OR "biological repository"[tiab] OR "biospecimen bank"[tiab] OR biorepository[tiab] OR "sample collection"[tiab] OR "specimen bank"[tiab] OR "biological bank"[tiab] OR "biospecimen collection"[tiab] OR "tissue bank"[tiab] OR "bio-repository"[tiab] OR "specimen repository"[tiab] OR "genomic biobank"[…

## Sheet: S1_Scopus
SUPPLEMENTARY FILE S1 — SEARCH STRING: SCOPUS
Database	Scopus
Search interface	Scopus Advanced Search (https://www.scopus.com/search/form.uri#advanced)
Date of search	18 January 2026
Records retrieved	730
Notes	Details
Filters applied	Language: English; Publication year: 2010–2026; Document types: Article, Review, Conference Paper, Book Chapter, Editorial
Field codes	TITLE-ABS-KEY = title, abstract, and keywords combined; PUBYEAR = publication year; LANGUAGE = language filter
Deduplication	Managed in Rayyan after import; Scopus export in CSV/RIS format
Strategy note	Scopus does not use MeSH; controlled vocabulary via Scopus subject areas supplemented by title-abstract-keyword free-text. Broader than PubMed due to engineering, informatics, and social science journal coverage.
COMPLETE SEARCH STRING
TITLE-ABS-KEY ( ( biobank* OR "biological repository" OR "biospecimen bank" OR biorepository OR "sample collection" OR "specimen bank" OR "biological bank" OR "tissue bank" OR "bio-repository" OR "specimen repository" OR "genomic biobank" OR "clinical biobank" OR "population biobank" OR "biospecimen collection" OR "biological specimen bank" ) ) AND TITLE-ABS-KEY ( ( "low- and middle-income countr…

## Sheet: S1_WoS
SUPPLEMENTARY FILE S1 — SEARCH STRING: WEB OF SCIENCE (CORE COLLECTION)
Database	Web of Science (Core Collection)
Search interface	Web of Science Advanced Search (https://www.webofscience.com/wos/woscc/advanced-search)
Date of search	18 January 2026
Records retrieved	480
Notes	Details
Filters applied	Language: English; Publication year: 2010–2026; Document types: Article, Review, Early Access, Book Chapter, Proceedings Paper
Field codes	TS = Topic (title + abstract + author keywords + KeyWords Plus); PY = Publication Year; LA = Language
Deduplication	Managed in Rayyan after export in tab-delimited or RIS format
Strategy note	Web of Science adds KeyWords Plus (algorithmically generated from cited references) on top of author keywords, extending recall. Particularly strong for bioethics, governance, and science & technology studies journals not in PubMed/Scopus.
COMPLETE SEARCH STRING
TS=( ( biobank* OR "biological repository" OR "biospecimen bank" OR biorepository OR "sample collection" OR "specimen bank" OR "biological bank" OR "tissue bank" OR "bio-repository" OR "specimen repository" OR "genomic biobank" OR "clinical biobank" OR "population biobank" OR "biospecimen collection" OR "biological specimen bank" ) ) AND TS=( ( "low- and middle-income countr*" OR LMIC OR LMICs OR…

## Sheet: S1_Embase
SUPPLEMENTARY FILE S1 — SEARCH STRING: EMBASE
Database	Embase
Search interface	Embase.com Advanced Search (https://www.embase.com/)
Date of search	19 January 2026
Records retrieved	340
Notes	Details
Filters applied	Language: English; Publication year: 2010–2026; Article types: Article, Review, Short Survey, Conference Abstract excluded
Field codes	'/exp' = Emtree explosion (includes narrower terms); ':ti,ab,kw' = title, abstract, keyword; 'AND [embase]' = Embase-only records (excludes MEDLINE overlap)
Deduplication	Managed in Rayyan; Embase records overlapping with PubMed identified by DOI matching in Rayyan and removed
Strategy note	Emtree is Embase's proprietary controlled vocabulary. Explosion used on key concepts. The '[embase]' limiter prevents double-counting with PubMed records already retrieved in the MEDLINE search.
COMPLETE SEARCH STRING
'biological specimen bank'/exp OR 'tissue bank'/exp OR 'biobank'/exp OR (biobank*):ti,ab,kw OR ('biological repository'):ti,ab,kw OR ('biospecimen bank'):ti,ab,kw OR (biorepository):ti,ab,kw OR ('sample collection'):ti,ab,kw OR ('specimen bank'):ti,ab,kw OR ('genomic biobank'):ti,ab,kw OR ('clinical biobank'):ti,ab,kw OR ('population biobank'):ti,ab,kw AND 'developing country'/exp OR 'Africa'/exp…

## Sheet: S1_GIM
SUPPLEMENTARY FILE S1 — SEARCH STRING: GLOBAL INDEX MEDICUS (GIM)
Database	Global Index Medicus (GIM)
Search interface	Global Index Medicus Advanced Search (https://www.globalindexmedicus.net/)
Date of search	20 January 2026
Records retrieved	220
Notes	Details
Databases covered	LILACS (Latin America & Caribbean), IMEMR (Eastern Mediterranean), IMSEAR (South-East Asia), AIM (Africa Index Medicus), WPRIM (Western Pacific), WHOLIS
Filters applied	Language: English; Year: 2010–2026
Field codes	tw = text word (title + abstract); mh = MeSH/DeCS heading; kw = keyword; [pt] = publication type exclusions for conference abstracts
Deduplication	Managed in Rayyan; some LILACS records may overlap with PubMed Latin American journals — resolved by DOI matching
Strategy note	GIM uses DeCS (Descriptores en Ciencias de la Salud), which is a multilingual variant of MeSH. Many LMIC journals are indexed in GIM but not in PubMed or Scopus, making this database essential for reducing publication bias toward HIC research. Simpler Boolean structure used due to interface limitations; a three-block strategy with OR-expanded LMIC country lists was applied.
COMPLETE SEARCH STRING
tw:( biobank OR biobanking OR "biological repository" OR biorepository OR "specimen bank" OR "tissue bank" OR "biospecimen" OR "sample collection" OR BIMS OR LIMS OR "biobank information" OR "laboratory information management" ) AND tw:( LMIC OR LMICs OR "low-income" OR "middle-income" OR "developing countr*" OR "resource-limited" OR "resource-constrained" OR "low-resource" OR "sub-Saharan Africa…

## Sheet: S1_GreyLiterature
SUPPLEMENTARY FILE S1 — GREY LITERATURE SOURCES AND SEARCH APPROACH
Organisation / Source	Resource Type	Search Terms / Sections Searched	URL / Access Point	Date Accessed
World Health Organization (WHO)	Policy documents, technical guidelines, strategic reports	Searched WHO IRIS repository for: 'biobank', 'biospecimen', 'genomics', 'digital health', 'health information system', 'data governance', 'data sharing', 'LMIC'. Also manually reviewed: WHO Health System Building Blocks (2007); WHO Global Genomics Initiative documentation.	https://iris.who.int/	Jan 2026
World Bank	Policy reports, working papers	Searched Open Knowledge Repository for: 'biobanking', 'genomics low-income', 'digital health infrastructure', 'health data governance Africa', 'precision medicine developing countries'.	https://openknowledge.worldbank.org/	Jan 2026
H3Africa Consortium	Consortium publications, governance documents, data sharing policies	Manually reviewed H3Africa website publications, data access committee documents, biobanking guidelines, and biorepository guidelines (2014, updated 2020).	https://h3africa.org/	Jan 2026
Global Alliance for Genomics and Health (GA4GH)	Technical standards, policy frameworks, white papers	Reviewed GA4GH Framework for Responsible Sharing of Genomic and Health-Related Data; Driver Projects documentation; Data Use Ontology; Federated Analysis standards.	https://www.ga4gh.org/	Jan 2026
International Society for Biological and Environmental Repositories (ISBER)	Best practices, technical standards, training materials	Reviewed ISBER Best Practices for Repositories (5th edition); ISBER Biobanking 101/201 curriculum documentation; ISBER position statements on LMIC biobanking.	https://www.isber.org/	Jan 2026
BBMRI-ERIC	Infrastructure standards, MIABIS documentation, policy reports	Reviewed MIABIS (Minimum Information About BIobank data Sharing) Core standard documentation v2.0 and v3.0; BBMRI-ERIC Strategic Roadmap; Biobank Locator documentation.	https://www.bbmri-eric.eu/	Jan 2026
African Union Commission	Continental policy frameworks	Retrieved and reviewed: African Union Data Policy Framework (2022); African Union Commission Digital Transformation Strategy for Africa (2020-2030).	https://au.int/	Jan 2026
Convention on Biological Diversity (CBD Secretariat)	International treaty documentation	Retrieved Nagoya Protocol on Access to Genetic Resources and the Fair and Equitable Sharing of Benefits Arising from their Utilization (2010); Implementation guidance documents.	https://www.cbd.int/abs/	Jan 2026
FIND Biobank Network	Network reports, operational documentation	Reviewed FIND Integrated Biobank documentation; FIND partnership reports; FIND network governance and equity partnership models.	https://www.finddx.org/	Jan 2026
Africa Centres for Disease Control (Africa CDC)	Strategic documents, training programme documentation	Reviewed Africa CDC genomics strategy; ISO 20387 biobanking training programme documentation (ASLM-Africa CDC collaborative).	https://africacdc.org/	Jan 2026
bioRxiv / medRxiv (preprint servers)	Preprints (supplementary retrieval)	Searched for: 'biobank LMIC', 'digital biobanking Africa', 'genomic data governance low-income', 'biospecimen data divide'. Preprints included selectively where subsequent peer-reviewed publication not available; all flagged as Tier 3 sources in Supplementary File S2.	https://www.biorxiv.org/ | https://www.medrxiv.org/	Jan 2026
BCNet (Biobank and Cohort Building Network)	Network reports, regulatory framework reviews	Retrieved Vodosin et al. (2021) regulatory framework review for BCNet LMIC member countries; BCNet biobanking guidelines.	https://iarc.who.int/teams/environment-lifestyle-biomarkers-precision-prevention/	Jan 2026
ISO (International Organisation for Standardisation)	Technical standards	Retrieved: ISO 20387:2018 Biotechnology — Biobanking — General requirements for biobanking; associated implementation guidance.	https://www.iso.org/	Jan 2026
