# Supplementary material for: Connecting biospecimens and data: a scoping review-informed conceptual framework for digital infrastructure in biobanking and genomic research in low- and middle-income countries
Source: Front Public Health. 2026 May 22;14:1835421. doi: 10.3389/fpubh.2026.1835421 (PMC13236664; doi:10.3389/fpubh.2026.1835421)
Supplement: Supplementary file 2 [file Supplementary_file_2.XLSX]

## Sheet: S2_Instructions
SUPPLEMENTARY FILE S2
Data Extraction Charting Form — DIGS Model Scoping Review
Michalska-Falkowska A, Sargsyan K. Connecting Biopecimens and Data: A Scoping Review-Informed Conceptual Framework for Digital Infrastructure in Biobanking and Genomic Research in LMICs
ABOUT THIS FILE
Purpose	This file constitutes Supplementary File S2 referenced in Methods Section 2.6 of the manuscript. It documents the standardised data extraction charting form used in the DIGS Model scoping review, including the blank template (Sheet 2), the full extracted dataset for all 154 included sources (Sheet 3), and summary statistics (Sheet 4).
Methodology	Scoping review following Arksey and O'Malley (2005) as extended by Levac et al. (2010); reported per PRISMA-ScR (Tricco et al., 2018). Deduplication managed in Rayyan (Ouzzani et al., 2016).
Search Period	January 2010 – January 2026 (updated search: January 2026)
Databases	PubMed/MEDLINE; Scopus; Web of Science; Embase; Global Index Medicus (GIM)
Sources Included	154 total
Charting Conducted by	Two independent reviewers; disagreements resolved by consensus
FIELD DEFINITIONS — Extraction Sheet (Sheet 3)
Field	Definition and Coding Instructions
Ref #	Reference number corresponding to the manuscript reference list (1–154). Post-review additions use their assigned numbers [149–154].
Author(s) & Year	Last name of first author + et al. if >2 authors + year of publication. For institutional authors (WHO, AU, CBD), use institutional acronym + year.
Full Citation	Short-form title for identification. Full citations are in the manuscript reference list.
Country / Region	Primary geographic focus of the study or data. Use: Sub-Saharan Africa | East Africa | West Africa | Southern Africa | North Africa | South Asia | Southeast Asia | Latin America | Middle East | East Asia | Pacific | Global / Multi-region | HIC (if HIC context only) | N/A (for methods/theory papers with no geographic focus).
LMIC Setting?	Yes / No / Partial. 'Partial' = study includes both LMICs and HICs with substantive LMIC content (≥30% of analysis).
Study Design / Document Type	Original Research | Systematic Review | Scoping Review | Narrative Review | Perspective/Commentary | Policy Analysis | Consensus Statement | Technical Standard | Gray Literature | Conceptual/Theoretical | Cross-sectional Survey | Case Study | Mixed Methods
Publication Year	Year of publication. For preprints, year of posting.
Topic Domain	Primary domain addressed: D1 = Digital Infrastructure | D2 = Interoperability | D3 = Governance | D4 = Skills | Background = General biobanking/genomics context with no specific DIGS dimension | Cross-cutting = addresses 2+ dimensions with roughly equal weight
DIGS Dimensions Addressed	Secondary dimensions also addressed (may list multiple). Use codes: D1 / D2 / D3 / D4 / BG (Background). Separate with semicolons.
Key Finding / Argument	Brief statement (1–2 sentences) of the core finding or argument relevant to the biospecimen-data divide. Focus on what the source contributes to the DIGS analysis.
Relevance to DIGS Model	How specifically the source informs or supports the DIGS framework. Reference specific dimensions or sub-components (e.g., 'Supports D1: offline-capable LIMS design'; 'Informs D3: benefit-sharing governance gap'; 'Foundational for D2: MIABIS standard').
Evidence Tier	Tier 1 = Primary empirical evidence from LMIC settings | Tier 2 = Policy/normative documents from recognised international bodies | Tier 3 = Conceptual/theoretical/interpretive sources. Mixed-tier sources are assigned the dominant tier.
Notes / Caveats	Any methodological caveats, quality concerns, or important limitations of the source (e.g., 'HIC data extrapolated to LMIC'; 'pre-print, not peer reviewed'; 'data from 2014, may be outdated'; 'incomplete citation — no DOI').

## Sheet: S2_Extracted_Data
SUPPLEMENTARY FILE S2 — FULL EXTRACTED DATA (154 SOURCES)
DIGS Model Scoping Review ; Search period: January 2010 – January 2026
First Author & Year	Short Title	Country / Region	LMIC Setting? (Yes/No/Partial)	Study Design / Document Type	Publication Year	Primary Domain (D1/D2/D3/D4/BG/Cross)	DIGS Dimensions Addressed	Key Finding / Argument (1-2 sentences)	Relevance to DIGS Model	Evidence Tier (1/2/3)	Notes / Caveats
Howley et al. 2025	Expanding global genomics landscape	Global / Multi-region	Partial	Original Research	2025	Background	D1;D2	National genomics programmes converging on shared infrastructure priorities; scalability bottlenecks remain in data sharing and governance.	Background: motivates need for DIGS-level infrastructure investment; supports D1 (infrastructure scaling) and D2 (cross-national interoperability).	Tier 1	Primarily HIC-focused national programmes; LMIC content partial.
Marklewitz et al. 2025	Genomics costing tool	Global / Multi-region	Partial	Original Research	2025	Background	D1;D4	Cost-efficiency analysis of genomic sequencing deployments; cross-scenario comparison identifies workforce and infrastructure as primary cost drivers.	Supports D1 (cost modelling for infrastructure) and D4 (workforce as key cost driver in genomics).	Tier 1	Cost data primarily from HIC contexts.
Kris W. 2026	DNA Sequencing Costs: Data	Global / Multi-region	No	Gray Literature	2026	Background	D1	NIH/NHGRI data demonstrating sequencing cost decline from ~$95M (2001) to <$300 (2020); foundational for contextualising LMIC adoption potential.	Background: establishes rationale for LMIC genomics investment. Supports D1 cost-accessibility argument.	Tier 2
Olono et al. 2024	Building genomic capacity in Africa	Sub-Saharan Africa	Yes	Perspective/Commentary	2024	Background	D1;D4	Capacity-building for precision health in Africa requires coordinated investment in sequencing infrastructure and training pipelines.	Background + D1 (sequencing infrastructure) + D4 (precision health training capacity).	Tier 3
Rotimi et al. 2014	Enabling the genomic revolution in Africa	Sub-Saharan Africa	Yes	Perspective/Commentary	2014	D3	D3;D4	H3Africa Consortium: framework for enabling genomic revolution in Africa through African-led research governance and capacity building.	Foundational for D3 (governance: H3Africa model) and D4 (capacity building). Cited in Table 1 framework comparison.	Tier 2	Science Policy Forum. Older source (2014) but foundational for H3Africa governance framework.
Turon et al. 2025	AI and pharmacometrics for malaria/TB	Sub-Saharan Africa	Yes	Original Research	2025	Background	D1;D4	AI-coupled pharmacometrics optimising TB/malaria treatment in Africa; demonstrates need for data infrastructure to support AI analytics.	Background: supports precision medicine rationale. D1 (data infrastructure for AI) and D4 (bioinformatics skills).	Tier 1
Ndong Sima et al. 2024	Pharmacogenetics in Africa: GRADIENT	Sub-Saharan Africa	Yes	Original Research	2024	Background	D1;D4	Pharmacogenetics initiative demonstrating genotype-phenotype data linkage needs in African populations.	Background: evidence for genomic data infrastructure need. Supports D1 and D4.	Tier 1
Amaeshi et al. 2025	Cancer genomics in sub-Saharan Africa	Sub-Saharan Africa	Yes	Narrative Review	2025	Background	D1;D4	Survey of cancer genomics landscape in sub-Saharan Africa; persistent gaps in sequencing capacity and data infrastructure.	Background: motivates DIGS framework. Supports D1 infrastructure gap and D4 specialist training need.	Tier 1
Inzaule et al. 2021	Genomic pathogen surveillance Africa	Sub-Saharan Africa	Yes	Narrative Review	2021	Background	D1;D2	Genomic-informed surveillance: opportunities and structural barriers including data sharing and inter-system connectivity.	Background + D1 (infrastructure for surveillance) + D2 (interoperability of surveillance networks).	Tier 1
Hill et al. 2023	Global virus genomic surveillance network	Global / Multi-region	Partial	Original Research	2023	D2	D1;D2;D3	Vision for global genomic surveillance: requires interoperable data systems, shared governance standards, and persistent infrastructure.	Directly supports D2 (interoperability of genomic surveillance networks) and D3 (cross-border data governance).	Tier 1
Nations U. 2017	SDG 3: Good health and well-being	Global / Multi-region	Yes	Gray Literature	2017	Background	D3	UN SDG 3 framework; establishes global health equity normative context for LMIC biobanking arguments.	Background: normative anchor. Supports D3 (governance aligned with SDGs).	Tier 2	UN policy document.
Struelens et al. 2024	Real-time genomic surveillance	Global / Multi-region	Partial	Original Research	2024	D1	D1;D2	Real-time genomic surveillance requires continuous data infrastructure and cross-institutional connectivity.	Supports D1 (real-time data infrastructure) and D2 (interoperability for AMR surveillance).	Tier 1
Gallagher et al. 2025	Biobanking and precision medicine	Global / Multi-region	Partial	Narrative Review	2025	Background	D1;D2;D3	Biobanking with genetics as catalyst for precision medicine; requires integrated digital infrastructure.	Background: establishes biobanking-precision medicine nexus. Supports all dimensions holistically.	Tier 3
Peck et al. 2023	Biorepositories to data repositories	Global / Multi-region	Yes	Original Research	2023	D1	D1;D3	Open-access biorepository resources accelerate equitable diagnostics; argues for data-centric repository design.	Foundational for D1 (data-centric biorepository design) and D3 (open-access governance). Supports 'biospecimen-as-data-carrier' principle.	Tier 1
Brancato et al. 2024	Standardising digital biobanks	Global / Multi-region	Partial	Original Research	2024	D1	D1;D2	Integrating imaging, genomic, and clinical data for precision medicine; ISO 20387 as operational standard.	Core reference for D1 (BIMS/LIMS integration) and D2 (ISO 20387 interoperability standard).	Tier 1
Kyobe et al. 2017	Selecting a LIMS for LMICs: H3Africa	Sub-Saharan Africa	Yes	Original Research	2017	D1	D1;D4	H3Africa LIMS selection experience; practical framework for offline-capable, contextually appropriate systems.	Primary evidence for D1 (LIMS selection in LMICs) and D4 (training implications). Cited for offline-capable system design.	Tier 1
Das et al. 2022	C-BIG Repository: Open Science Platform	HIC (Canada)	No	Original Research	2022	D1	D1;D2	Institution-level open science biorepository; data management architecture and interoperability design.	Supports D1 (cloud platform design) and D2 (cross-institutional interoperability). HIC context used as comparator.	Tier 1	HIC-only; used for technical reference.
Asperger et al. 2021	ViBiBa: Virtual BioBanking	HIC (Germany)	No	Original Research	2021	D1	D1	Virtual biobanking for multicentre trial; decentralised storage and processing architecture.	Supports D1 (virtual biobank architecture). HIC context; relevant as comparator model.	Tier 1
Stierlin et al. 2024	Drone technology for medical transport	Global / Multi-region	Partial	Narrative Review	2024	D1	D1	Review of drone technology for sample transport; logistical feasibility in resource-constrained settings.	Supports D1 (transport logistics as infrastructure component). Cited for hedged claim on drone technology.	Tier 1
Le et al. 2023	RFID/NB-IoT specimen transport	East Asia	Partial	Original Research	2023	D1	D1	Smart specimen transport using RFID and NB-IoT for chain-of-custody tracking.	Supports D1 (RFID tracking as digital infrastructure). Cited with appropriate hedging for LMIC applicability.	Tier 1	Primarily HIC/middle-income setting.
Ongarello et al.	DxConnect Virtual Biobank	Global / Multi-region	Yes	Gray Literature	N/A	D1	D1;D2	DxConnect platform connects diagnostic researchers to clinical samples across LMIC networks.	Supports D1 (virtual biobank as federated infrastructure) and D2 (cross-institutional connectivity).	Tier 2
Elkhwsky et al. 2024	Biobank digitisation in LMICs	Sub-Saharan Africa	Yes	Book Chapter	2024	D1	D1;D2;D4	Comprehensive overview of LMIC biobank digitisation: infrastructure barriers, technology options, and workforce needs.	Core reference for D1 (digitisation barriers), D2 (fragmentation), and D4 (workforce). Key source for 55% power supply figure.	Tier 1	Book chapter (Springer). Gray literature/gray boundary.
Mendy et al. 2014	Infrastructure survey: 23 LMICs	Sub-Saharan Africa	Yes	Cross-sectional Survey	2014	D1	D1;D4	Multi-country survey: only 55% of LMIC biobanks report consistent electricity; critical infrastructure gaps documented.	Primary quantitative evidence for D1 infrastructure gap. The 55% figure is foundational. Most-cited infrastructure source.	Tier 1	2014 data — potential temporal limitation flagged in manuscript Limitations Section 6.2.
Nanyonga et al. 2026	Digitalisation in LMICs: barriers	Sub-Saharan Africa	Yes	Narrative Review	2026	D1	D1;D3	Enablers, barriers, and funding strategies for sustainable digital health in sub-Saharan Africa.	Supports D1 (infrastructure sustainability) and D3 (governance and funding frameworks). Most recent evidence on infrastructure improvements.	Tier 1	2026 publication — most current infrastructure data available.
Alifia et al. 2025	Ethical gaps in digital health research	Global / Multi-region	Yes	Conceptual/Theoretical	2025	D3	D3	Framework for informed consent in digital health research aligned with NIH guidance.	Supports D3 (informed consent as governance component). Evidence for ethical gap in LMIC digital health.	Tier 1
Sevlever et al. 2025	Biobanking in Latin America	Latin America	Yes	Narrative Review	2025	D1	D1;D3;D4	Advances and challenges in Latin American biobanking: community engagement, regulatory harmonisation, funding.	Supports geographic diversity evidence (non-African LMIC). Relevant to D1, D3, D4 in Latin American context.	Tier 1
Nanyonga et al. 2025	Pan-African Biobanking Network survey	Sub-Saharan Africa	Yes	Original Research	2025	D1	D1;D2;D3	Pilot survey: progress in African continent-wide biobank repositories; gaps in standardisation and visibility.	Supports D1 (infrastructure feasibility) and D2 (standardisation gap). Current African biobanking landscape evidence.	Tier 1	Ahead of print at time of analysis.
Fransman et al. 2026	FIND integrated biobanks	Sub-Saharan Africa	Yes	Original Research	2026	D3	D1;D2;D3;D4	FIND biobank network model: equitable partnership contracts, efficiency, pandemic preparedness.	Cross-cutting: supports all four DIGS dimensions. Key evidence for networked governance model. Cited 8+ times.	Tier 1	2026 publication; most current LMIC biobank network evidence.
Croxton et al. 2023	Building blocks for biorepositories Africa	Sub-Saharan Africa	Yes	Original Research	2023	D1	D1;D2;D3;D4	H3Africa building blocks framework: infrastructure, data systems, governance, and workforce for African biorepositories.	Cross-cutting: directly maps to all four DIGS dimensions. Primary African biorepository evidence.	Tier 1
Shaheen & Ghaly 2025	Geneticization in genomic era	Global / Multi-region	Partial	Scoping Review	2025	D3	D3	Scoping review on geneticization, ethical/sociocultural transformations; documents extractive genomic research patterns.	Supports D3 (governance gap; extractive genomic research framing). Cited for 'extractive genomic research' terminology.	Tier 3	Primarily sociological/critical theory; not a biobanking empirical paper.
Mubarak & Ashraf 2024	Ethics of precision medicine in LMICs	Middle East	Yes	Perspective/Commentary	2024	D3	D3	Ethical challenges for precision medicine and genetic testing in LMICs; governance vacuum analysis.	Supports D3 (governance gap; ethics of precision medicine). Evidence for SDG 3 and governance arguments.	Tier 3
Ambrosino et al. 2024	WHO genomics program	Global / Multi-region	Yes	Perspective/Commentary	2024	D3	D1;D2;D3	WHO program for equitable genomics implementation; emphasises data sharing and governance infrastructure.	Supports D3 (WHO governance framework) and D2 (data sharing standards). Evidence for extractive model critique.	Tier 2
Sion et al. 2026	Transforming biospecimen management	Global / Multi-region	Partial	Original Research	2026	D1	D1;D2	Roadmap for integrated sample traceability with AI and blockchain in global research.	Supports D1 (traceability as digital infrastructure) and D2 (integrated data management). Cited for AI/blockchain integration.	Tier 1	2026 publication.
Stark et al. 2025	Scaling genomic data sharing	Global / Multi-region	Partial	Perspective/Commentary	2025	D2	D2;D3	Call to action for scaling research and clinical genomic data sharing; infrastructure and governance barriers.	Supports D2 (data sharing infrastructure) and D3 (governance for data sharing).	Tier 1
Wei et al. 2025	Biobanking in One Health	Global / Multi-region	Yes	Perspective/Commentary	2025	Cross-cutting	D1;D2;D3;D4	Intersectoral challenges for biobanking in One Health and Global Health: infrastructure, interoperability, governance, and skills.	Cross-cutting: directly addresses all DIGS dimensions in One Health context. Supports biospecimen-data divide framing.	Tier 3
Krieger & Jahn 2018	Tumor biobanks: health inequity data gaps	HIC (USA)	No	Original Research	2018	Background	D1;D2	Breast cancer biobanks: data gaps for health inequity analysis; foundational for 'biospecimen-data divide' conceptual framing.	Provides conceptual origin of 'specimen biobank data gaps' framing. Background: motivates DIGS analytical approach.	Tier 3	HIC context; used for conceptual framing.
Nordin et al. 2024	Preanalytical errors in laboratory testing	Global / Multi-region	Partial	Narrative Review	2024	D1	D1	Review of preanalytical error sources; 60-70% figure for laboratory inaccuracies from inadequate documentation.	Supports D1 (digital documentation as infrastructure to reduce preanalytical error). Source for 60-70% preanalytical error figure.	Tier 1	HIC-derived figure extrapolated to LMIC; caveated in manuscript.
Cherie et al. 2024	Quality assessment in resource-limited labs	Sub-Saharan Africa	Yes	Narrative Review	2024	D1	D1;D4	Quality assessment hurdles in clinical laboratory services in resource-limited settings; preanalytical challenges.	Supports D1 (documentation infrastructure) and D4 (quality training). LMIC-specific evidence for preanalytical challenges.	Tier 1
Wittner et al. 2024	Data and specimen provenance standard	Global / Multi-region	Partial	Conceptual/Theoretical	2024	D2	D1;D2	Common standard for data and specimen provenance in life sciences; harmonisation framework.	Core reference for D2 (provenance as interoperability component) and D1 (lifecycle documentation).	Tier 2
Nachman et al. 2023	Specimen collection for modern science	Global / Multi-region	Partial	Original Research	2023	Background	D1	Biodiversity specimen collection as essential scientific infrastructure; parallel arguments applicable to biomedical biobanking.	Background: supports argument that specimen collection requires integrated data management from point of collection.	Tier 1	Primarily biodiversity/natural history context; adapted analogically.
Alkhatib & Gaede 2024	Data management in biobanking	Global / Multi-region	Partial	Narrative Review	2024	D1	D1;D2	Comprehensive review of biobank data management strategies, challenges, and future directions.	Core reference for D1 (data management systems) and D2 (integration strategies).	Tier 1
Mkrtchyan et al. 2025	Biobanking infrastructure in Armenia	Middle East	Yes	Original Research	2025	D1	D1;D3;D4	Armenia biobanking development: opportunities and challenges including regulatory gaps, bioinformatics deficits, and funding.	Supports D1 (infrastructure), D3 (regulatory gaps), D4 (bioinformatics capacity). Sole Middle East/Eastern Europe case study.	Tier 1
Amukele T. 2022	Drones for blood products in Rwanda	East Africa	Yes	Perspective/Commentary	2022	D1	D1	Drone delivery of blood products in Rwanda: logistical feasibility for sample transport.	Supports D1 (drone transport as logistics infrastructure). Cited with appropriate hedging.	Tier 1
Kiragga et al. 2025	Data science without borders: Africa	Sub-Saharan Africa	Yes	Original Research	2025	D4	D2;D3;D4	South-South data science capacity across African health institutions; bridging the data science divide.	Primary evidence for D4 (South-South collaboration for capacity building) and D3 (equitable partnership governance).	Tier 1
Nanni et al. 2023	Biospecimen digital twins	HIC (Italy)	No	Original Research	2023	D1	D1;D2	'Fit-for-purpose' biospecimen quality paradigm in omics era; biospecimen as data-rich digital twin.	Supports D1 (fit-for-purpose quality paradigm) and D2 (omics data integration). HIC context applicable as framework.	Tier 1	HIC context; used for conceptual 'fit-for-purpose' paradigm.
Giri et al. 2025	Virtual biorepository for epidemic threats	Global / Multi-region	Yes	Original Research	2025	D1	D1;D2;D3	Virtual biorepository for sustainable global biobanking for epidemic preparedness.	Supports D1 (virtual biobank design) and D2 (cross-institutional connectivity). Evidence for infectious disease biobanking model.	Tier 1
Sekalala & Chatikobo 2024	Colonialism in digital health	Global / Multi-region	Yes	Perspective/Commentary	2024	D3	D3	Colonialism in the new digital health agenda; structural critique of extractive digital health practices.	Supports D3 (governance justice; extractive digital health argument). Cited for data sovereignty framing.	Tier 3	Critical theory perspective.
Yakubu et al. 2020	How should biobanking be governed in LMICs?	Sub-Saharan Africa	Yes	Perspective/Commentary	2020	D3	D3;D4	Governance framework for low-resource settings: community engagement, equity, benefit-sharing, capacity.	Core reference for D3 (LMIC biobanking governance). Cited in Table 1 (H3Africa framework). Cited 5+ times.	Tier 3
Radosevic S. 2022	Techno-economic transformation Eastern Europe	Middle East	Partial	Conceptual/Theoretical	2022	Background	D1	Neo-Schumpeterian analysis of techno-economic transformation in transitional economies.	Background: cited for financial/resource constraints in transitional economies. Peripheral relevance — consider replacing.	Tier 3	Economics/innovation studies; not biobanking-specific. Reviewer flag: Mi5.
Torabi et al. 2024	Framework for health data governance	Global / Multi-region	Partial	Original Research	2024	D3	D2;D3	Common framework for health data governance standards; alignment of national and international standards.	Supports D3 (governance standards) and D2 (data standards harmonisation).	Tier 2
Ahmed et al. 2025	Data governance frameworks: ISO/GDPR/HIPAA	Global / Multi-region	Partial	Original Research	2025	D3	D2;D3	Quantitative analysis of ISO, GDPR, HIPAA frameworks in blockchain health data governance.	Supports D3 (ISO/GDPR standards for biobank governance) and D2 (blockchain interoperability).	Tier 1
Bonizzi et al. 2021	Biobanking in digital pathology era	HIC (Italy)	No	Perspective/Commentary	2021	Background	D1;D2	Digital pathology integration with biobanking; AI and data workflow design.	Background: 'physical repository model' critique. Supports D1 (digital pathology as data infrastructure).	Tier 3	HIC context.
Price et al. 2025	Global virtual biorepository system	Global / Multi-region	Yes	Original Research	2025	D1	D1;D2;D3	Delphi consensus on open-access collaborative global virtual biorepository system.	Supports D1 (virtual biorepository architecture) and D3 (open-access governance consensus).	Tier 1
Boakye Serebour et al. 2024	Barriers to scRNA-seq in LMICs	Sub-Saharan Africa	Yes	Original Research	2024	D1	D1;D4	Barriers to single-cell RNA sequencing in LMICs: infrastructure, training, and cold-chain logistics.	Supports D1 (cold-chain and sequencing infrastructure barriers) and D4 (specialist training).	Tier 1
Kaboré et al. 2022	Sustainability of digital health in LMICs	Sub-Saharan Africa	Yes	Systematic Review	2022	D1	D1;D3	Barriers and facilitators for sustainability of digital health interventions in LMICs.	Supports D1 (sustainability of digital health infrastructure) and D3 (governance for sustainability).	Tier 1
Yek et al. 2022	Metagenomic sequencing in resource-scarce settings	Southeast Asia	Yes	Original Research	2022	D1	D1	Metagenomic pathogen sequencing lessons in resource-scarce settings; connectivity and infrastructure barriers.	Supports D1 (connectivity as infrastructure barrier for genomic sequencing). Southeast Asia LMIC evidence.	Tier 1
Tresp et al. 2016	Digitalization and analytics in healthcare	HIC (Germany)	No	Narrative Review	2016	Background	D1;D2	Survey of digitalization and large-scale data analytics in healthcare; fragmented data landscape.	Background: provides structural analysis of healthcare digitalization fragmentation applicable to LMIC context.	Tier 3	HIC-focused; used for structural fragmentation analysis.
Street et al. 2024	Equitable innovation in bioengineering	Global / Multi-region	Yes	Perspective/Commentary	2024	D3	D3	Rethinking bioengineering for global health: from equitable access to equitable innovation.	Supports D3 (equity in innovation governance). Evidence for structural inequality in bioengineering.	Tier 3
Shanahan & Bezuidenhout 2022	Rethinking the A in FAIR data	Global / Multi-region	Yes	Original Research	2022	D2	D2;D3	Accessibility challenges in FAIR data for LMICs; inequity in data access infrastructure.	Supports D2 (FAIR data limitations in LMIC context) and D3 (governance of data access).	Tier 3
Valdés & Lecaros 2024	Biobanks and interoperability in Latin America	Latin America	Yes	Policy Analysis	2024	D2	D2;D3	Latin American biobank interoperability: harmonised criteria for interoperable clinical data.	Primary evidence for D2 (Latin American interoperability model). Non-African LMIC geographic diversity.	Tier 1
Antoniades et al. 2021	Biobanks in national eHealth ecosystems	HIC (Cyprus)	No	Original Research	2021	D2	D1;D2	Integration of biobanks in national eHealth ecosystems for longitudinal clinical-omics studies.	Supports D2 (longitudinal data linkage) and D1 (eHealth ecosystem as infrastructure). HIC comparator model.	Tier 1	HIC context.
Schmidt et al. 2020	Data harmonisation in healthcare: scoping review	Global / Multi-region	Partial	Scoping Review	2020	D2	D2	Definitions, components, and processes of data harmonisation in healthcare.	Foundational for D2 (data harmonisation concepts and methods).	Tier 1
English et al. 2016	Learning health systems in LMICs	Sub-Saharan Africa	Yes	Perspective/Commentary	2016	D2	D1;D2;D3	Building learning health systems in LMICs: fragmented information systems analysis.	Supports D2 (interoperability of fragmented health systems) and D1 (digital infrastructure for learning systems).	Tier 3
Chepkirui et al. 2025	Digital health data in healthcare decisions: Kenya	East Africa	Yes	Original Research	2025	D2	D2;D3	Missed opportunities for digital health data use in healthcare decision-making in Kenya.	Supports D2 (data utilisation gap) and D3 (governance of data use). Current East African evidence.	Tier 1
Mboya et al. 2024	Longitudinal record linkage sub-Saharan Africa	Sub-Saharan Africa	Yes	Original Research	2024	D2	D2	Recommendations for longitudinal record linkage in sub-Saharan Africa; unique patient identifier challenges.	Supports D2 (unique identifiers and record linkage as interoperability component).	Tier 1
Mukherjee et al. 2023	Digital public health in resource-constrained settings	South Asia	Yes	Original Research	2023	D1	D1;D4	'Living lab' approaches for scaling digital public health; infrastructure-workforce integration.	Supports D1 (scaling digital infrastructure) and D4 (workforce for digital systems). South Asian LMIC evidence.	Tier 1
Liu et al. 2025	Learning health system: IT harmonisation	HIC (USA)	No	Original Research	2025	D2	D2	Socio-technical harmonisation of research and operational IT for continuous learning health systems.	Supports D2 (socio-technical harmonisation). HIC context applicable as model.	Tier 1
Haffer & Thun 2021	LOINC/SNOMED CT postcoordination	HIC (Germany)	No	Original Research	2021	D2	D2	Technical postcoordination of LOINC codes in SNOMED CT; standards interoperability.	Supports D2 (LOINC/SNOMED technical standards for biobank interoperability).	Tier 2
Nsaghurwe et al. 2021	National health information exchange: Tanzania	East Africa	Yes	Original Research	2021	D2	D1;D2	Tanzania's health information exchange journey: interoperability implementation in LMIC setting.	Supports D2 (real-world interoperability implementation in LMIC). Key Tanzania case study.	Tier 1
Merino-Martinez et al. 2016	MIABIS 2.0 Core	HIC (Europe)	No	Technical Standard	2016	D2	D2	Minimum Information About BIobank data Sharing (MIABIS) 2.0: core standard for biobank discoverability.	Foundational for D2 (MIABIS standard as interoperability benchmark). BBMRI-ERIC infrastructure reference.	Tier 2
Eklund et al. 2024	MIABIS 3.0 update	HIC (Europe)	No	Technical Standard	2024	D2	D2	Updated MIABIS Core Terminology (version 3.0): expanded metadata schema for biobank data sharing.	Supports D2 (MIABIS 3.0 as current standard). Cited alongside ref [70] for BBMRI-ERIC/MIABIS framework.	Tier 2
Dullabh et al. 2020	APIs in healthcare: sociotechnical assessment	HIC (USA)	No	Original Research	2020	D2	D2	Application Programming Interfaces in healthcare: current-state assessment of interoperability enablers.	Supports D2 (APIs as interoperability infrastructure component).	Tier 1	HIC context.
Goëta & Davies 2016	State transparency and data standards	HIC (Europe)	No	Original Research	2016	D2	D2;D3	Daily shaping of state transparency through data standards and open government data policies.	Supports D2 (political dimensions of data standardisation) and D3 (governance of data standards).	Tier 3	Science & Technology Studies; policy/governance theory.
Cointe B. 2024	IPCC Scenario Databases	Global / Multi-region	No	Original Research	2024	D2	D2	Evolutions and challenges for transparency, pluralism, and policy-relevance in scenario databases.	Supports D2 (epistemic dimensions of data infrastructure — power in categorisation). Analogical citation.	Tier 3
Hoffman & Podgurski 2013	Use and misuse of biomedical data	HIC (USA)	No	Original Research	2013	D2	D2	Analysis of semantic alignment challenges in biomedical data; big data limitations.	Supports D2 (semantic alignment gap in interoperability). Older source; conceptual foundation.	Tier 3	HIC legal/medical informatics context.
Tzortzatou-Nanopoulou et al. 2024	ELSI checklist for research biobanking	HIC (Europe)	No	Original Research	2024	D3	D3;D4	Ethical, legal, and social implications checklist for biobanking complexity navigation.	Supports D3 (ELSI governance framework) and D4 (ethics as skills component).	Tier 1
van Reisen et al. 2021	FAIR digital data health infrastructure: Africa	Sub-Saharan Africa	Yes	Original Research	2021	D1	D1;D2;D3	FAIR digital health infrastructure design for Africa: COVID-19 reporting and research.	Supports D1 (FAIR infrastructure design), D2 (FAIR interoperability), D3 (data governance for Africa).	Tier 1
Chróścicka et al. 2022	Biobank personnel: key to success	HIC (Poland)	No	Original Research	2022	D4	D4	Biobank personnel competencies; integrated laboratory and data management skills required.	Supports D4 (biobank personnel as key resource). Defines 'bio-data steward' competency profile.	Tier 1	HIC context; applied to LMIC workforce argument.
Zwinkels et al. 2025	Supply chain workforce	Global / Multi-region	Yes	Original Research	2025	D4	D4	Supply chain workforce as foundation of health supply chains; retention and capacity challenges in LMICs.	Supports D4 (workforce retention) and D3 (structural workforce governance). Evidence for LMIC workforce capacity gap.	Tier 1
Nicol et al. 2019	Training health workers on immunisation data	Sub-Saharan Africa	Yes	Scoping Review	2019	D4	D4	Scoping review of immunisation data management training in LMICs; gaps in pre-service and in-service training.	Supports D4 (training emphasis on data management skills gap in LMICs).	Tier 1
Waithira et al. 2024	Health data management skills course	Sub-Saharan Africa	Yes	Original Research	2024	D4	D4	Online self-guided course for health data management; addressing skills gap in LMICs.	Supports D4 (health data management skills gap; online training solutions).	Tier 1
Beyene et al. 2021	Roadmap for data science capacity in Africa	Sub-Saharan Africa	Yes	Perspective/Commentary	2021	D4	D4	Roadmap for building data science capacity for health discovery and innovation in Africa.	Supports D4 (data science capacity building roadmap; brain drain implications).	Tier 3
Owolabi et al. 2023	Personalising medicine in Africa	Sub-Saharan Africa	Yes	Original Research	2023	D4	D1;D4	Personalising medicine in Africa: current state, challenges including bioinformatics capacity and brain drain.	Core reference for D4 (capacity-building extractivism; brain drain). Cited multiple times for skills argument.	Tier 1
Bull et al. 2015	Ethical sharing of individual-level health data	Global / Multi-region	Yes	Original Research	2015	D3	D3;D4	Best practices for ethical sharing of individual-level health research data from LMICs.	Supports D3 (ethical data sharing governance) and D4 (data stewardship training). Older but frequently cited.	Tier 1
Koum Besson 2022	Epistemic injustice in global health funding	Global / Multi-region	Yes	Perspective/Commentary	2022	D4	D3;D4	Decolonial guide to identifying epistemic injustice in global health research funding practices.	Core reference for D4 (capacity-building extractivism; epistemic hierarchies). Cited for epistemic justice argument.	Tier 3
Pratt & Bull 2021	Equitable data sharing in epidemics	Global / Multi-region	Yes	Original Research	2021	D3	D3;D4	Equitable data sharing frameworks for epidemics and pandemics; governance and capacity.	Supports D3 (equitable data sharing governance) and D4 (capacity for data sharing).	Tier 3
Shaffer et al. 2018	Data collection system in West Africa	West Africa	Yes	Original Research	2018	D1	D1;D4	Data collection and management system development in West Africa; sustainability challenges.	Supports D1 (data management system design in LMICs) and D4 (local data management capacity).	Tier 1
Ingenhoff et al. 2025	Advancing equity in global health partnerships	Global / Multi-region	Yes	Original Research	2025	D4	D3;D4	Equitable global health research partnerships require independent LMIC analytical infrastructure.	Core reference for D4 (capacity-building extractivism; equitable partnership model). Cited for structural constraints argument.	Tier 1
Seastedt et al. 2022	Global healthcare fairness: data sharing	Global / Multi-region	Yes	Original Research	2022	D3	D2;D3	Global healthcare fairness requires more, not less, data sharing; governance analysis.	Supports D3 (data sharing governance fairness) and D2 (data sharing as interoperability).	Tier 1
Munung et al. 2024	Data protection legislation in Africa	Sub-Saharan Africa	Yes	Original Research	2024	D3	D3	Data protection legislation gaps in Africa; pathways for compliance in big data health research.	Supports D3 (national data protection legislation gap in Africa). Key governance evidence.	Tier 1
Commission AU 2022	African Union Data Policy Framework	Sub-Saharan Africa	Yes	Gray Literature	2022	D3	D3	African Union Data Policy Framework: continental architecture for data sovereignty and governance.	Foundational for D3 (AU continental governance layer). Added in response to Issue 14 peer review.	Tier 2	Official AU policy document.
O'Doherty et al. 2021	Better governance of human genomic data	Global / Multi-region	Partial	Original Research	2021	D3	D3	Toward better governance of human genomic data; IRB capacity and genomic data governance gaps.	Supports D3 (genomic data governance). Evidence for IRB capacity gap and data transfer governance.	Tier 3
Garrison et al. 2019	Genomic research through Indigenous lens	Global / Multi-region	Partial	Narrative Review	2019	D3	D3	Indigenous expectations for genomic research; Havasupai case; data sovereignty principles.	Core reference for D3 (CARE Principles context; Indigenous data sovereignty). Havasupai cautionary tale.	Tier 3
Tajudeen et al. 2023	Research ethics in infectious disease outbreaks	Sub-Saharan Africa	Yes	Original Research	2023	D3	D3	Research ethics during Ebola outbreak in Africa; equity in emergency data governance.	Supports D3 (emergency research governance; Ebola outbreak case study).	Tier 1
Singh et al. 2022	Biobanking in LMICs during COVID-19	Global / Multi-region	Yes	Perspective/Commentary	2022	D3	D3	Challenges to LMIC biobanking during COVID-19; need to reconceptualise research ethics guidance.	Supports D3 (pandemic research governance; biospecimen export ethics).	Tier 3
Lillehammer H. 2020	Autonomy, consent, and the nonideal case	HIC	No	Original Research	2020	D3	D3	Philosophical analysis of consent validity in 'nonideal' research contexts.	Supports D3 (consent as procedural fiction in governance gap context). Philosophical foundation.	Tier 3
Tsosie et al. 2019	Overvaluing individual consent	HIC (USA)	No	Perspective/Commentary	2019	D3	D3	Individual consent inadequate for tribal and community-level risks; collective governance required.	Supports D3 (community-level governance beyond individual consent; CARE Principles context).	Tier 3
Munung et al. 2017	Equity in health research collaborations: Africa	Sub-Saharan Africa	Yes	Original Research	2017	D3	D3;D4	African researcher perceptions of equity in international health research collaborations.	Supports D3 (extractive research collaboration governance) and D4 (LMIC researcher leadership).	Tier 1
Tone-Pah-Hote & Redvers 2022	Commercialisation of Indigenous biospecimens	HIC (USA/Canada)	Partial	Scoping Review	2022	D3	D3	Scoping review of benefit-sharing for Indigenous biospecimen commercialisation.	Supports D3 (benefit-sharing governance; Indigenous biospecimen rights).	Tier 1
Patel et al. 2026	Epistemic justice in global cancer research	Global / Multi-region	Yes	Original Research	2026	D3	D3;D4	Integrating epistemic justice in global cancer research; structural inequities in research ecosystems.	Supports D3 (epistemic justice in research governance) and D4 (capacity-building extractivism).	Tier 3
Sebatta et al. 2024	Genomic data sharing: ethical issues	Sub-Saharan Africa	Yes	Original Research	2024	D3	D3	Navigating ethical issues in North-South genomic data sharing collaborative research relationships.	Supports D3 (benefit-sharing and research relationship governance). Key African biobanking governance evidence.	Tier 1
CBD Secretariat 2014	Nagoya Protocol on Access and Benefit-Sharing	Global / Multi-region	Yes	Gray Literature	2014	D3	D3	Nagoya Protocol: binding international obligations for genetic resource access and equitable benefit-sharing.	Foundational for D3 (Nagoya Protocol as international legal standard for biospecimen governance). Added in Issue 14.	Tier 2
Rehm et al. 2021	GA4GH: international genomic data standards	Global / Multi-region	Partial	Original Research	2021	D2	D2;D3	GA4GH international policies and standards for genomic data sharing across research and healthcare.	Foundational for D2 (GA4GH technical standards) and D3 (governance policies). Cited in Table 1 framework comparison.	Tier 2
Carroll et al. 2021	CARE and FAIR Principles for Indigenous data	Global / Multi-region	Yes	Original Research	2021	D3	D2;D3	Operationalising CARE and FAIR Principles for Indigenous data futures; governance + technical standards.	Core reference for D3 (CARE Principles: Collective Benefit, Authority to Control, Responsibility, Ethics). CARE expanded in Issue 16.	Tier 2
Volz et al. 2025	Data governance in digital ecosystems	HIC (Germany)	No	Original Research	2025	D3	D2;D3	Empirical evidence on data governance in digital ecosystems; from data jungle to data governance.	Supports D3 (data governance frameworks) and D2 (data management in digital ecosystems).	Tier 1
Ibeneme et al. 2022	Digital health technologies in Africa	Sub-Saharan Africa	Yes	Original Research	2022	D1	D1;D3	Strengthening health systems using innovative digital health technologies in Africa; Rwanda case.	Supports D1 (Rwanda integrated health information system as comparator) and D3 (governance for digital health).	Tier 1
Taufer et al. 2024	Sustainable data democratisation	Global / Multi-region	Partial	Conceptual/Theoretical	2024	D1	D1;D2;D3	Multifaceted investment for equitable data future; infrastructure, interoperability, and governance nexus.	Supports D1 (data infrastructure investment) and D2 (interoperability for data democratisation). ArXiv preprint.	Tier 3	ArXiv preprint — not peer reviewed.
Lowry et al. 2023	Collective intelligence for data infrastructure	HIC (UK/Ireland)	No	Original Research	2023	D1	D1;D2	Using collective intelligence to improve government data infrastructures; feedback loops.	Supports D1 (data ecosystem feedback loops) and D2 (infrastructure-skills-governance interdependence argument).	Tier 1
Meeus et al. 2022	Interoperability recommendations	Global / Multi-region	Partial	Technical Standard	2022	D2	D2	Recommendations for interoperability among research infrastructures; universal identifier guidance.	Supports D2 (interoperability recommendations; persistent identifiers). Biodiversity context applicable to biomedical.	Tier 2
Timme et al. 2020	Genomic data interoperability for One Health	Global / Multi-region	Yes	Technical Standard	2020	D2	D2;D3	Best practices for interoperability of genomic data from bacterial pathogens in One Health.	Supports D2 (genomic data interoperability best practices) and D3 (open data governance).	Tier 2
Taddese et al. 2025	Data stewardship in AI-based genomics	Global / Multi-region	Partial	Original Research	2025	D4	D1;D4	Data stewardship and curation in AI-based genomics; promoting robust and ethical AI applications.	Supports D4 (data stewardship as core skills) and D1 (AI-based genomics infrastructure).	Tier 1
Coppola et al. 2019	Biobanking in health care: evolution	HIC (Italy)	No	Narrative Review	2019	Background	D1;D3	Biobanking evolution and future directions; physical repository model critique.	Background: cited for 'physical repository model' framing and traditional biobank success metrics.	Tier 3	HIC context.
Kozlakidis & Vandenberg 2022	Biobanking science and innovation	Global / Multi-region	Partial	Perspective/Commentary	2022	Background	D1	Maintaining focus on biobanking science and innovation; digital transformation imperative.	Background: supports digital enterprise reconceptualisation argument for biobanking.	Tier 3
Argudo-Portal & Domènech 2020	Biobanks in Europe under BBMRI-ERIC	HIC (Europe)	No	Original Research	2020	D2	D1;D2	Reconfiguration of biobanks under BBMRI-ERIC framework: towards global sharing nodes.	Supports D2 (BBMRI-ERIC as integrated digital enterprise comparator) and D1 (European biobank infrastructure model).	Tier 3	HIC-only; used as HIC benchmark for LMIC comparison.
Lin et al. 2024	Population-based biobanks and precision health	HIC (Taiwan)	No	Original Research	2024	D1	D1;D2	Integrating population-based biobanks as catalyst for precision health advances.	Supports D1 (integrated population biobank design) and D2 (data linkage for precision health).	Tier 1	HIC context.
Rush et al. 2024	FAIR Principles for biospecimens	Global / Multi-region	Partial	Original Research	2024	D2	D1;D2	Applying FAIR Principles to biospecimens and biobanks; FAIRification of biobanking.	Core reference for D2 ('FAIR-ification' of biobanking) and D1 (FAIR-compliant biospecimen management).	Tier 2
Bukreeva et al. 2024	Biobank digitalisation: data acquisition to use	HIC (Russia)	No	Original Research	2024	D1	D1;D2	Biobank digitalisation: from data acquisition to efficient use; digital maturity framework.	Supports D1 (digitalisation process) and D2 (data integration architecture).	Tier 1
Jacobs et al. 2018	Biobanks in era of digital medicine	HIC (Germany)	No	Perspective/Commentary	2018	Background	D1	Biobanks in the era of digital medicine; argument that biobanks are fundamentally data enterprises.	Background: cited for 'biobanks have always been data enterprises' argument. Supports paradigm shift framing.	Tier 3
Paradiso et al. 2018	Biobanks and scientists: supply and demand	HIC (Italy)	No	Original Research	2018	D1	D1	Biobanks as supply-demand ecosystems; specimen as data carrier concept.	Supports D1 (biospecimen as data carrier concept). Background for Section 4.1.	Tier 3	HIC context.
Durant et al. 2020	Real-time identification of clinical specimens	HIC (USA)	No	Original Research	2020	D1	D1;D2	Bridging collaboration gap with real-time specimen identification for biomedical research.	Supports D1 (real-time specimen data capture) and D2 (cross-institutional specimen linking).	Tier 1
Dagher G. 2022	Quality standards for biobanking	Global / Multi-region	Partial	Original Research	2022	D1	D1;D2	International standards for biobanking quality; ISO compliance and data quality nexus.	Supports D1 (ISO quality standards) and D2 (quality assurance as interoperability prerequisite).	Tier 2
Kirby et al. 2024	Data sharing ethics toolkit: Human Cell Atlas	Global / Multi-region	Partial	Original Research	2024	D3	D3	Data sharing ethics toolkit for the Human Cell Atlas; privacy, confidentiality, participant autonomy.	Supports D3 (ethics toolkit for data sharing governance).	Tier 2
Gierend et al. 2024	Provenance information for biomedical data	Global / Multi-region	Partial	Scoping Review	2024	D2	D1;D2	Provenance information for biomedical data and workflows; integrated lifecycle framework.	Supports D2 (provenance as interoperability component) and D1 (lifecycle documentation infrastructure).	Tier 1
Rossi et al. 2025	Digital maturity framework for biobanking	HIC (Italy)	No	Original Research	2025	D1	D1;D2	Implementation of digital maturity framework for biobanking; data lifecycle approach.	Supports D1 (digital maturity framework) and D2 (lifecycle data integration). HIC model applicable as comparator.	Tier 1
Boyd et al. 2023	Equity and bias in EHR data	HIC (USA)	No	Original Research	2023	D2	D2;D3	Equity and bias in electronic health records data; data quality and representation issues.	Supports D2 (data quality and equity in EHR interoperability) and D3 (governance of biased data).	Tier 1	HIC context; applicable to LMIC EHR integration.
Munung et al. 2025	Equity-oriented data sharing: Africa	Sub-Saharan Africa	Yes	Original Research	2025	D3	D3;D4	Cultivating equity-oriented data sharing culture for African health research initiatives.	Supports D3 (equity-oriented data sharing governance) and D4 (culture of data stewardship).	Tier 1
Sdunzik et al. 2025	Data quality in international development projects	Global / Multi-region	Yes	Original Research	2025	D1	D1;D4	Ensuring data quality in large international development projects; tools, strategies, lessons.	Supports D1 (data quality as infrastructure component) and D4 (skills for data quality management).	Tier 1
Fernandes et al. 2023	Data preparation: technological review	HIC (UK)	No	Original Research	2023	D1	D1;D4	Data preparation: technological perspective and review; cleaning, coding, structuring.	Supports D1 (data processing as lifecycle stage) and D4 (technical skills for data preparation).	Tier 3
Sedlakova et al. 2023	Digital unstructured data enrichment in health	HIC (Switzerland)	No	Systematic Review	2023	D1	D1;D4	Challenges and best practices for digital unstructured data enrichment in health research.	Supports D1 (data processing challenges) and D4 (specialist expertise required).	Tier 1	HIC context.
Lin et al. 2020	TRUST Principles for digital repositories	Global / Multi-region	Partial	Technical Standard	2020	D1	D1;D3	TRUST Principles for digital repositories: transparency, responsibility, user focus, sustainability, technology.	Supports D1 (digital repository sustainability) and D3 (repository governance standards).	Tier 2
Munafò et al. 2017	Manifesto for reproducible science	Global / Multi-region	No	Perspective/Commentary	2017	D1	D1;D2	Manifesto for reproducible science; data management and sharing as core research infrastructure.	Supports D1 (reproducibility infrastructure) and D2 (data sharing for replication).	Tier 3
Kummerfeld & Jones 2023	One dataset, many analysts	HIC	No	Original Research	2023	D2	D2	One dataset produces many different analytical results; implications for data governance.	Supports D2 (semantic alignment and data interpretation variability as interoperability challenge).	Tier 3
Wiltz et al. 2024	Modernising CDC data sharing	HIC (USA)	No	Original Research	2024	D3	D2;D3	Modernising CDC data sharing practices and culture; transparency and impact.	Supports D3 (institutional data sharing governance) and D2 (data sharing as interoperability). HIC comparator.	Tier 2
Knoppers et al. 2011	Data sharing code of conduct	Global / Multi-region	Partial	Policy Analysis	2011	D3	D2;D3	Towards a data sharing code of conduct for international genomic research.	Supports D3 (data sharing governance; code of conduct framework). Older but foundational.	Tier 2
Caswell et al. 2019	Public biological databases as critical infrastructure	Global / Multi-region	Partial	Perspective/Commentary	2019	D1	D1;D3	Defending public biological databases as global critical infrastructure.	Supports D1 (biobank databases as critical infrastructure framing) and D3 (security governance).	Tier 3
Akyüz et al. 2024	Big data and AI in biobanking	HIC (Austria)	No	Perspective/Commentary	2024	D1	D1;D2;D4	Unlocking potential of big data and AI in medicine: biobanking insights.	Supports D1 (AI as infrastructure component), D2 (data integration), D4 (AI skills).	Tier 3	HIC context.
Labrique et al. 2018	Best practices in scaling digital health LMICs	Global / Multi-region	Yes	Narrative Review	2018	D1	D1;D3;D4	Best practices in scaling digital health in LMICs; appropriateness, resilience, adaptability.	Core reference for D1 (scaling digital health best practices) and D4 (workforce training for digital health).	Tier 1
Maponga et al. 2023	Sustainable capacity-building: North-South research	Sub-Saharan Africa	Yes	Original Research	2023	D4	D3;D4	Framework for sustainable capacity-building for North-South translational health research.	Core reference for D4 (sustainable capacity-building framework; bonded scholarships; institutional anchoring).	Tier 1
Del Valle 2025	Digital pathology and AI in developing countries	Latin America	Yes	Original Research	2025	D1	D1;D4	Leveraging digital pathology and AI to transform clinical diagnosis in developing countries.	Supports D1 (AI-enhanced digital infrastructure in LMICs) and D4 (workforce for digital pathology).	Tier 1
Tozzo et al. 2023	Digital biobanking and big data	Global / Multi-region	Partial	Original Research	2023	D1	D1;D2	Digital biobanking and big data as research tool; position paper on digital infrastructure requirements.	Supports D1 (digital biobanking infrastructure) and D2 (big data integration).	Tier 3
Mayston et al. 2020	Information systems for chronic disease management	Sub-Saharan Africa	Yes	Original Research	2020	D1	D1;D4	Information systems for chronic disease management in LMIC primary healthcare; challenges and opportunities.	Supports D1 (primary healthcare information systems) and D4 (staff capacity for chronic disease data).	Tier 1
Giri et al. 2023	Virtual biorepository for epidemic preparedness	Latin America	Yes	Original Research	2023	D1	D1;D2;D3	Building virtual biorepository system from local governance to global partnerships for epidemic preparedness.	Supports D1 (virtual biorepository architecture), D2 (cross-institution connectivity), D3 (governance framework).	Tier 1
Rinaldi et al. 2023	Standard data model for microbiology interoperability	HIC (Germany)	No	Original Research	2023	D2	D2	Standard data model for interoperability in infection control microbiology.	Supports D2 (standard data model for biobanking interoperability). HIC comparator for microbiology context.	Tier 1
Vorisek et al. 2024	Interoperability landscape for personal health data	HIC (Germany)	No	Original Research	2024	D2	D2	Interoperability landscape for national research data infrastructure for personal health data.	Supports D2 (interoperability landscape analysis). HIC comparator model.	Tier 1
Kapitan et al. 2025	Data interoperability and open standards	HIC (Netherlands)	No	Original Research	2025	D2	D2	Importance of open-source implementations when choosing open standards for data interoperability.	Supports D2 (open standards and LMIC applicability of HIC interoperability standards).	Tier 1
Cheng et al. 2024	General primer for data harmonisation	Global / Multi-region	Partial	Original Research	2024	D2	D2	Data harmonisation primer; standardisation challenges and indigenous knowledge inclusion.	Supports D2 (data harmonisation; indigenous knowledge tension with standardisation).	Tier 1
Ijatuyi et al. 2025	Indigenous knowledge and scientific knowledge	Global / Multi-region	Yes	Systematic Review	2025	D2	D2;D3	Integration of indigenous knowledge with scientific knowledge; systematic review.	Supports D2 (indigenous knowledge in standardisation) and D3 (governance of knowledge integration).	Tier 1
Vodosin et al. 2021	BCNet regulatory frameworks	Global / Multi-region	Yes	Original Research	2021	D3	D3	Review of regulatory frameworks for biobanking in low- and middle-income BCNet member countries.	Foundational for D3 (BCNet governance framework as LMIC-specific governance model). Cited as BCNet reference.	Tier 1
Cengiz et al. 2024	Cross-border data sharing: Sub-Saharan Africa	Sub-Saharan Africa	Yes	Original Research	2024	D3	D3	Cross-border data sharing through lens of research ethics committee members in sub-Saharan Africa.	Supports D3 (cross-border data governance; ethics committee capacity). Post-review addition.	Tier 1
Bernasconi et al. 2020	Legal/ethical framework for biospecimen exchange	Global / Multi-region	Yes	Original Research	2020	D3	D3	Legal and ethical framework for global health information and biospecimen exchange.	Supports D3 (benefit-sharing and community involvement mechanisms). Post-review addition.	Tier 1
Hodson et al. 2023	Equity checklist for research partnerships	Global / Multi-region	Yes	Original Research	2023	D3	D3;D4	Checklist for bilateral research partnerships striving for true equity in global health.	Supports D3 (equitable partnership governance structures). Post-review addition.	Tier 1
Rychnovská D. 2021	Anticipatory governance in biobanking	HIC (Czech Republic)	No	Original Research	2021	D3	D1;D3	Anticipatory governance in biobanking: security and risk management in digital health.	Supports D3 (governance structures must remain adaptable; benefit-sharing for at-risk groups). Post-review addition.	Tier 3
Wilkinson et al. 2016	FAIR Guiding Principles for scientific data	Global / Multi-region	Partial	Technical Standard	2016	D2	D1;D2	The FAIR Guiding Principles for scientific data management and stewardship.	Foundational for D2 (FAIR as interoperability standard). Cited in Table 1 framework comparison. Added in Issue 14.	Tier 2
WHO 2007	WHO framework for action: health systems	Global / Multi-region	Yes	Gray Literature	2007	D3	D1;D3;D4	WHO health system building blocks: six domains including health workforce, information, governance.	Foundational for D3 (WHO governance framework). Cited in Table 1 framework comparison. Added in Issue 14.	Tier 2	Pre-2010 source; included as foundational theoretical reference per inclusion criteria.

## Sheet: S2_Summary_Statistics
SUPPLEMENTARY FILE S2 — SUMMARY STATISTICS OF EXTRACTED DATA
DIGS Model Scoping Review | n=154 sources
TABLE A: Distribution by Primary DIGS Domain
Domain Code	Domain Name	N
D1	Digital Infrastructure	51
D2	Interoperability	33
D3	Governance	40
D4	Skills	11
Background	Background (contextual)	18
Cross-cutting	Cross-cutting (≥2 dimensions)	1
TOTAL		154
TABLE B: Distribution by Evidence Tier
Tier	Description	N
Tier 1	Primary empirical evidence from LMIC or globally relevant settings	91
Tier 2	Policy/normative documents from recognised international bodies	24
Tier 3	Conceptual/theoretical/interpretive literature	39
TOTAL		154
TABLE C: Distribution by Publication Year Band
Year Band	Notes	N
2007-2009	Pre-NGS era — foundational theory only	1
2010-2014	H3Africa launch; early NGS scale-up	5
2015-2019	Growing LMIC biobanking literature	20
2020-2022	COVID-19 era; digital health acceleration	40
2023-2024	Current evidence base (most represented)	54
2025-2026	Updated search — most recent evidence	33
N/A	Gray literature / no year (e.g., ref 21 DxConnect)	1
TOTAL		154
Geographic Distribution
Region	Notes	N
Global / Multi-region	Includes papers with both HIC and LMIC contexts	66
Sub-Saharan Africa	Majority of LMIC evidence base — geographic bias documented in Limitations 6.2	35
HIC (USA)	HIC-only; used as comparator	8
HIC (Germany)	HIC-only; used as comparator	7
HIC (Italy)	HIC-only; used as comparator	5
HIC (Europe)	HIC-only; used as comparator (BBMRI-ERIC, MIABIS)	5
Latin America	Underrepresented — geographic limitation noted	4
Middle East	Includes Armenia; underrepresented	3
East Africa	Sub-regional; Tanzania, Kenya, Rwanda, Uganda	3
HIC		2
HIC (Canada)	HIC-only; used for open-access platform design	1
East Asia	Taiwan; single paper	1
Southeast Asia	Underrepresented — geographic limitation noted	1
HIC (Cyprus)		1
South Asia	Underrepresented — geographic limitation noted	1
HIC (Poland)	HIC-only; used for workforce analysis	1
West Africa	Sub-regional; Mali, Senegal, Gambia	1
HIC (USA/Canada)		1
HIC (UK/Ireland)	HIC-only; used for data infrastructure analogy	1
HIC (Taiwan)	HIC-only; comparator	1
HIC (Russia)	HIC-only; used for digitalisation framework	1
HIC (UK)		1
HIC (Switzerland)	HIC-only; used for data processing analysis	1
HIC (Austria)		1
HIC (Netherlands)		1
HIC (Czech Republic)	HIC-only; used for governance theory	1
TOTAL		154
